# Supplementary material for: Implementation and Adherence of a Custom Mobile Application for Anonymous Bidirectional Communication Among Nearly 4000 Participants: Insights from the Longitudinal RisCoin Study
Source: Infect Dis Rep. 2025 Jul 24;17(4):88. doi: 10.3390/idr17040088 (PMC12385493; doi:10.3390/idr17040088)
Supplement: Supplementary file 1 [file idr-17-00088-s001.zip]

Archive with 1 entries (1 files):
- idr-3684534-supplementary.pdf
